# Supplementary material for: Selection on Coding and Regulatory Variation Maintains Individuality in Major Urinary Protein Scent Marks in Wild Mice
Source: PLoS Genet. 2016 Mar 3;12(3):e1005891. doi: 10.1371/journal.pgen.1005891 (PMC4777540; doi:10.1371/journal.pgen.1005891)
Supplement: S1 File — (CP) [file pgen.1005891.s010.cp]

/*
 
 This program simulates in foward-time a cassette of paralogous genes that are experiencing negative frequency dependent selection, mutation, and gene conversion.
 
 copyright: russ corbett-detig
            russcd@gmail.com
 
*/


#include <string.h>
#include <iostream>
#include <vector>
#include <random>
#include <sstream>
#include <fstream>

using namespace std;


// options to store command line information and fucntion for reading the command line
class cmd_line {
	
public:
	
    int pop_size ;                              /// population size
    int cassette_size ;                         /// number of genes in cassette on a single chromosome
    int seq_length ;                            /// the length of the protein coding sequence
    int stats_freq ;                            /// how often to print update stats
    int sample_size ;                           /// sample size to compute sample stats from
    
    float selection_scale ;                     /// total difference in fitness between the maximally different male and average male
    float crossover_proportion ;                /// proportion of crossovers relative to gene conversion event given recombinatino of some kind
    float crossover_rate ;                      /// rate of recombination
    float mean_conversion_tract_size ;          /// conversion tracts are assumed to be geometrically distribution with mean stored in this parameter
    float mutation_rate ;                       /// the mutation rate/site/individual/generation
    float seed ;                                /// random number genrator seed, will use time if none is provided
    float generations ;                         /// nubmer of generations to run simulation for
    float mutation_rate_per_individual ;        /// parameter is based on the mtuation rate above times the number of genes and their sizes
    
    string mutation_file ;
	
    void read_cmd_line ( int argc, char *argv[] ) ;
	
} ;

void cmd_line::read_cmd_line ( int argc, char *argv[] ) {
	
	//// DEFAULTS
    selection_scale = 0.02 ;
    stats_freq = 10 ;
    sample_size = 18 ;
    mutation_file = "null" ;
    seq_length = 116 ;
	pop_size = 1000 ;
    crossover_rate = 1e-4 ;
    crossover_proportion = 0.05 ;
    mutation_rate = 3e-6 ;
    cassette_size = 15 ;
    mean_conversion_tract_size = 0.02 ;
    generations = 200000 ;
	seed = time(NULL) ;
	
	/// SET BY COMMAND LINE
	for (int i=1; i<argc; i++) {
        if ( strcmp(argv[i],"-u") == 0 ) {
			mutation_rate = atof(argv[++i]) ;
		}
		if ( strcmp(argv[i],"-l") == 0 ) {
			mean_conversion_tract_size = atof(argv[++i]) ;
		}
		if ( strcmp(argv[i],"-c") == 0 ) {
			crossover_rate = atof(argv[++i]) ;
		}
        if ( strcmp(argv[i],"-s") == 0 ) {
            selection_scale = atof(argv[++i]) ;
        }
        if ( strcmp(argv[i],"--sample_size") == 0 ) {
			sample_size = atoi(argv[++i]) ;
		}
		if ( strcmp(argv[i],"--seed") == 0 ) {
			seed = atoi(argv[++i]) ;
		}
		if ( strcmp(argv[i],"-p") == 0 ) {
			pop_size = atoi( argv[++i] ) ;
		}
        if ( strcmp(argv[i],"-g") == 0 ) {
			generations = atoi( argv[++i] ) ;
		}
        if ( strcmp(argv[i],"-m") == 0 ) {
			mutation_file = argv[++i] ;
		}
        if ( strcmp(argv[i],"--seq_length") == 0 ) {
			seq_length = atoi( argv[++i] ) ;
		}
	}
    
    /// mutation rate per site * 2 (for ploidy 2) * the number of gene copies * the length of a gene
    mutation_rate_per_individual = mutation_rate * 2 * (float)cassette_size * (float)seq_length ;
}

/// these classes will hold the basic set of segregating sites
class gene {
public:
    vector<int> protein ;
} ;

class individual {
public:
    vector<gene> chr1 ;
    vector<gene> chr2 ;
} ;

//// read in mutation file, which is just a vector of positions wherein sites subject to diversifying selection are noted.
////        all other sites not mentioned in the file are assumed to be neutral.
void read_mutation_file ( vector<int> &selection, string mutation_file ) {
 
    if ( mutation_file != "null" ) {
    
        ifstream mut_stream ( mutation_file.c_str() ) ;
        int position ;
        
        while( !mut_stream.eof() ) {
            mut_stream >> position ;
            selection.push_back( position ) ;
        }
    }
}

//// initialize population with no segregating sites
void initialize_population ( vector<individual> &population, int pop_size, int cassette_size ) {
    
    gene new_gene ;
    
    vector<gene> new_cassette ;
    for ( int c = 0 ; c < cassette_size ; c ++ ) {
        new_cassette.push_back( new_gene ) ;
    }
    
    individual new_individual ;
    new_individual.chr1 = new_cassette ;
    new_individual.chr2 = new_cassette ;
    
    for ( int i = 0 ; i < pop_size ; i ++ ) {
        population.push_back( new_individual ) ;
    }
}

/// introduce mutations into the population at a poisson rate per individual
void mutate_population( vector<individual> &population, cmd_line &options, mt19937_64 &generator ) {
    
    //// distributions for number and positions of sites
    poisson_distribution<int> mutations_generated( options.mutation_rate_per_individual ) ;
    uniform_int_distribution<int> site_generator( 0, options.seq_length - 1 ) ;
    
    /// distibutions for which chromosome and which gene get mutations
    bernoulli_distribution chrom_choice( 0.5 ) ;
    uniform_int_distribution<int> gene_choice( 0, options.cassette_size - 1 ) ;
    
    for ( int i = 0 ; i < population.size() ; i ++ ) {
        
        int number_mutations = mutations_generated( generator ) ;
        
        for ( int s = 0 ; s < number_mutations ; s ++ ) {
            bool chrom = chrom_choice ( generator ) ;
            int gene = gene_choice( generator ) ;
            int site = site_generator( generator ) ;
            
            if ( chrom == true ) {
                
                if ( population.at( i ).chr1.at( gene ).protein.size() == 0 ) {
                    population.at( i ).chr1.at( gene ).protein.push_back( site ) ;
                }
                else {
                    for ( int l = 0 ; l < population.at( i ).chr1.at( gene ).protein.size() ; l ++ ) {
                        if ( population.at( i ).chr1.at( gene ).protein.at(l) == site ) {
                            population.at( i ).chr1.at( gene ).protein.erase( population.at( i ).chr1.at( gene ).protein.begin() + l ) ;
                            break ;
                        }
                        
                        if ( population.at( i ).chr1.at( gene ).protein.at( l ) > site ) {
                            population.at(i).chr1.at(gene).protein.insert( population.at( i ).chr1.at( gene ).protein.begin() + l, site ) ;
                            break ;
                        }
                    }
                }
            }
            else {
                for ( int l = 0 ; l < population.at( i ).chr2.at( gene ).protein.size() ; l ++ ) {
                    if ( population.at( i ).chr2.at( gene ).protein.at(l) == site ) {
                        population.at( i ).chr2.at( gene ).protein.erase( population.at( i ).chr2.at( gene ).protein.begin() + l ) ;
                        break ;
                    }
                    if ( population.at( i ).chr2.at( gene ).protein.at( l ) > site ) {
                        population.at(i).chr2.at(gene).protein.insert( population.at( i ).chr2.at( gene ).protein.begin() + l, site ) ;
                        break ;
                    }
                }
            }
        }
    }
}

/// compute fitness for each individual
void compute_fitness( vector<individual> &population, vector<int> &selection, vector<float> &fitness ) {
    
    /// first compute average within individual frequency for each selected site
    vector<float> average_site_freqs ;
    for ( int s = 0 ; s < selection.size() ; s ++ ) {
        float site_freq = 0 ;
        for ( int i = 0 ; i < population.size() ; i ++  ) {
            for ( int g = 0 ; g < population.at(i).chr1.size() ; g ++ ) {
                for ( int l = 0 ; l < population.at(i).chr1.at(g).protein.size() ; l ++ ) {
                    if ( population.at(i).chr1.at(g).protein.at(l) == selection.at(s) ) {
                        site_freq ++ ;
                        break ;
                    }
                }
                for ( int l = 0 ; l < population.at(i).chr2.at(g).protein.size() ; l ++ ) {
                    if ( population.at(i).chr2.at(g).protein.at(l) == selection.at(s) ) {
                        site_freq ++ ;
                        break ;
                    }
                }
            }
        }
        site_freq /= population.size() ;                       // this becomes the average count per individual
        average_site_freqs.push_back( site_freq ) ;
    }
    
    /// compute average pairwise differences between each individual and average genotype
    for ( int i = 0 ; i < population.size() ; i ++ ) {
        float total_differences = 0 ;
        for ( int s = 0 ; s < selection.size() ; s ++ ) {
            float site_count = 0 ;
            for ( int g = 0 ; g < population.at(i).chr1.size() ; g ++ ) {
                for ( int l = 0 ; l < population.at(i).chr1.at(g).protein.size() ; l ++ ) {
                    if ( population.at(i).chr1.at(g).protein.at(l) == selection.at(s) ) {
                        site_count ++ ;
                        break ;
                    }
                }
                for ( int l = 0 ; l < population.at(i).chr2.at(g).protein.size() ; l ++ ) {
                    if ( population.at(i).chr2.at(g).protein.at(l) == selection.at(s) ) {
                        site_count ++ ;
                        break ;
                    }
                }
            }
            total_differences += abs( site_count - average_site_freqs.at(s) ) ;
        }
        fitness.push_back( total_differences ) ;
    }
}

/// identify the maximally distinct individual, and then scale fitness downto 1-s equals the exact average individual
void scale_fitness ( vector<float> &fitness, float &selection_scale ) {
    
    float max_fit = 0 ;             /// will be set to be equal to one
    for ( int f = 0 ; f < fitness.size() ; f ++ ) {
        if ( fitness.at(f) > max_fit ) {
            max_fit = fitness.at(f) ;
        }
    }
    for ( int f = 0 ; f < fitness.size() ; f ++ ) {
        fitness.at(f) = 1 - abs( max_fit - fitness.at(f) ) * selection_scale ;
    }
}

void create_chromosome( individual &mom, vector<gene> &child, mt19937_64 &generator, cmd_line &options ) {
   
    /// uniform integer distributions to select sites for recombination and selection of genes
    bernoulli_distribution mendel( 0.5 ) ;
    bernoulli_distribution conversion( options.crossover_rate ) ;
    bernoulli_distribution crossover( options.crossover_proportion ) ;                      /// conversion rate * cassette size * 2
    uniform_int_distribution<int> gene_choice( 0, options.cassette_size - 1 ) ;
    uniform_int_distribution<int> site_choice( 0, options.seq_length - 1 ) ;
    uniform_int_distribution<int> cassette_site_choice( 0, 5000 ) ;
    geometric_distribution<int> length_choice( 1 / options.mean_conversion_tract_size ) ;
    
    bool mom_chrom = mendel( generator ) ;
    
    if ( mom_chrom == true ) {
        child = mom.chr1 ;
    }
    else {
        child = mom.chr2 ;
    }
    
    /// this is any amount of exchange between chromosomes
    if ( conversion( generator ) == true ) {
        
        /// crossovers with are some proportion of exchange events
        if ( crossover( generator ) == true ) {
            
            int gene = gene_choice( generator ) ;
            int site = cassette_site_choice( generator ) ;
            
            if ( mom_chrom == true ) {
                
                /// erase all sites past the point of crossover
                for ( int i = child.at( gene ).protein.size() - 1 ; i > -1 ; i -- ) {
                    if ( child.at(gene).protein.at(i) > site ) {
                        child.at(gene).protein.erase( child.at(gene).protein.begin() + i ) ;
                    }
                }
                
                /// add mom's other chrom's sites to back half of that copy
                for ( int i = 0 ; i < mom.chr2.at(gene).protein.size() ; i ++ ) {
                    if ( mom.chr2.at(gene).protein.at(i) > site ) {
                        child.at( gene ).protein.push_back( mom.chr2.at( gene ).protein.at( i ) ) ;
                    }
                }
                
                /// replace last cassette copies with mom's other stuff
                for ( int g = gene + 1 ; g < options.cassette_size ; g ++ ) {
                    child.at( gene ) = mom.chr2.at( gene ) ;
                }
            }
            
            else {
                /// erase all sites past the point of crossover
                for ( int i = child.at( gene ).protein.size() - 1 ; i > -1 ; i -- ) {
                    if ( child.at(gene).protein.at(i) > site ) {
                        child.at(gene).protein.erase( child.at(gene).protein.begin() + i ) ;
                    }
                }
                
                /// add mom's other chrom's sites to back half of that copy
                for ( int i = 0 ; i < mom.chr1.at(gene).protein.size() ; i ++ ) {
                    if ( mom.chr1.at(gene).protein.at(i) > site ) {
                        child.at( gene ).protein.push_back( mom.chr1.at( gene ).protein.at( i ) ) ;
                    }
                }
                
                /// replace last cassette copies with mom's other stuff
                for ( int g = gene + 1 ; g < options.cassette_size ; g ++ ) {
                    child.at( gene ) = mom.chr1.at( gene ) ;
                }
            }
        }
        
        /// otherwise conversion of a segemnt of DNA
        else {
            
            int gene_1 = gene_choice( generator ) ;
            int gene_2 = gene_choice( generator ) ;
            int site = site_choice( generator ) ;
            int length = length_choice( generator ) ;
            
            /// do conversion
            if ( site + length < options.seq_length ) {
                if ( mom_chrom == 1 ) {
                    
                    /// first delete conversion tract on the chromosome
                    int pos = 0 ;
                    for ( int i = mom.chr1.at( gene_1 ).protein.size() - 1 ; i > -1 ; i -- ) {
                        if ( mom.chr1.at( gene_1 ).protein.at( i ) < site ) {
                            pos = i ;
                            break ;
                        }
                        if ( mom.chr1.at( gene_1 ).protein.at( i ) < site + length ) {
                            mom.chr1.at( gene_1 ).protein.erase( mom.chr1.at( gene_1 ).protein.begin() + i ) ;
                        }
                    }
                    
                    /// now add new sites that overlap this conversion tract
                    for ( int i = 0 ; i < mom.chr2.at( gene_2 ).protein.size() ; i ++ ) {
                        if ( mom.chr2.at( gene_2 ).protein.at( i ) > site + length ) {
                            break ;
                        }
                        if ( mom.chr2.at( gene_2 ).protein.at( i ) > site ) {
                            mom.chr1.at( gene_1 ).protein.insert( mom.chr1.at( gene_1 ).protein.begin() + pos, mom.chr2.at( gene_2 ).protein.at( i ) ) ;
                        }
                    }
                }
                
                else {
                    /// first delete conversion tract on the chromosome
                    int pos = 0 ;
                    for ( int i = mom.chr2.at( gene_1 ).protein.size() - 1 ; i > -1 ; i -- ) {
                        if ( mom.chr2.at( gene_1 ).protein.at( i ) < site ) {
                            pos = i ;
                            break ;
                        }
                        if ( mom.chr2.at( gene_1 ).protein.at( i ) < site + length ) {
                            mom.chr2.at( gene_1 ).protein.erase( mom.chr2.at( gene_1 ).protein.begin() + i ) ;
                        }
                    }
                    
                    /// now add new sites that overlap this conversion tract
                    for ( int i = 0 ; i < mom.chr1.at( gene_2 ).protein.size() ; i ++ ) {
                        if ( mom.chr1.at( gene_2 ).protein.at( i ) > site + length ) {
                            break ;
                        }
                        if ( mom.chr1.at( gene_2 ).protein.at( i ) > site ) {
                            mom.chr2.at( gene_1 ).protein.insert( mom.chr2.at( gene_1 ).protein.begin() + pos, mom.chr1.at( gene_2 ).protein.at( i ) ) ;
                        }
                    }
                }
            }
        }
    }
}

void mate_population ( vector<individual> &population, vector<individual> &new_population, vector<float> &fitness, mt19937_64 &generator, cmd_line &options ) {
    
    /// random number generator to choose parents
    uniform_int_distribution<int> parent_chooser( 0, population.size() - 1 ) ;
    /// random number generator to exclude individuals based on selection
    uniform_real_distribution<float> selection( 0, 1 ) ;

    for ( int i = 0 ; i < population.size() ; i ++ ) {
        individual new_individual ;
        vector<gene> chromosome ;
        int mom = -1 ;
        while ( mom == -1 ) {
            int possible_mom = parent_chooser( generator ) ;
            if ( fitness.at(possible_mom) > selection( generator ) ) {
                mom = possible_mom ;
            }
        }
        create_chromosome( population.at(mom), chromosome, generator, options ) ;
        new_individual.chr1 = chromosome ;
        int dad = -1 ;
        while ( dad == -1 ) {
            int possible_dad = parent_chooser( generator ) ;
            if ( fitness.at(possible_dad) > selection( generator ) ) {
                dad = possible_dad ;
            }
        }
        create_chromosome( population.at(dad), chromosome, generator, options ) ;
        new_individual.chr2 = chromosome ;
        swap( new_population.at(i), new_individual ) ;
    }
}

void find_neutral_sites( vector<int> &selection, vector<int> &neutral, int &seq_length ) {
    
    for ( int i = 0 ; i < seq_length ; i ++ ) {
        bool found = false ;
        for ( int s = 0 ; s < selection.size() ; s ++ ) {
            if ( selection.at(s) == i ) {
                found = true ;
            }
        }
        if ( found == false ) {
            neutral.push_back( i ) ;
        }
    }
}

void print_stats( vector<individual> &population, vector<int> &selection, vector<int> &neutral, cmd_line &options, int generation ) {
    
    float total_neutral_sites = 0 ;
    float total_selected_sites = 0 ;
    float neutral_freq = 0 ;
    float selected_freq = 0 ;
    
    cerr << generation << "\tneutral\t" ;
    
    for ( int n = 0 ; n < neutral.size() ; n ++ ) {
        float site_freq = 0 ;
        for ( int i = 0 ; i < options.sample_size ; i ++  ) {
            for ( int g = 0 ; g < population.at(i).chr1.size() ; g ++ ) {
                for ( int l = 0 ; l < population.at(i).chr1.at(g).protein.size(); l ++ ) {
                    if ( population.at(i).chr1.at(g).protein.at(l) == neutral.at(n) ) {
                        site_freq ++ ;
                    }
                }
                for ( int l = 0 ; l < population.at(i).chr2.at(g).protein.size(); l ++ ) {
                    if ( population.at(i).chr2.at(g).protein.at(l) == neutral.at(n) ) {
                        site_freq ++ ;
                    }
                }
            }
        }
        site_freq /= options.sample_size * options.cassette_size * 2 ;
        if ( site_freq > 0 ) {
            total_neutral_sites ++ ;
            cerr << site_freq << ":" ;
        }
        neutral_freq += site_freq ;
    }
    
    cerr << endl << generation << "\tselection\t" ;
    
    for ( int s = 0 ; s < selection.size() ; s ++ ) {
        float site_freq = 0 ;
        for ( int i = 0 ; i < options.sample_size ; i ++  ) {
            for ( int g = 0 ; g < population.at(i).chr1.size() ; g ++ ) {
                for ( int l = 0 ; l < population.at(i).chr1.at(g).protein.size(); l ++ ) {
                    if ( population.at(i).chr1.at(g).protein.at(l) == selection.at(s) ) {
                        site_freq ++ ;
                    }
                }
                for ( int l = 0 ; l < population.at(i).chr2.at(g).protein.size(); l ++ ) {
                    if ( population.at(i).chr2.at(g).protein.at(l) == selection.at(s) ) {
                        site_freq ++ ;
                    }
                }
            }
        }
        site_freq /= options.sample_size * options.cassette_size * 2 ;
        if ( site_freq > 0 ) {
            total_selected_sites ++ ;
            cerr << site_freq << ":" ;
        }
        selected_freq += site_freq ;
    }
    
    cerr << endl ;
    
    cerr << generation << "\t" << selection.size() << "\t" << total_selected_sites << "\t" << selected_freq / total_selected_sites << "\t" << neutral.size() << "\t" << total_neutral_sites << "\t" << neutral_freq / total_neutral_sites << endl ;
}

void print_final_stats( vector<individual> &population, vector<int> &selection, vector<int> &neutral, cmd_line &options ) {
 
    cout << "selection_sites" ;
    for ( int s = 0 ; s < selection.size() ; s ++ ) {
        cout << "\t" << selection.at(s) ;
    }
    cout << endl ;
    
    for ( int i = 0 ; i < options.sample_size ; i ++ ) {
        cout << "selection\t" << i ;
        for ( int n = 0 ; n < selection.size() ; n ++ ) {
            float site_freq = 0 ;
            for ( int g = 0 ; g < population.at(i).chr1.size() ; g ++ ) {
                for ( int l = 0 ; l < population.at(i).chr1.at(g).protein.size() ; l ++ ) {
                    if ( population.at(i).chr1.at(g).protein.at(l) == selection.at(n) ) {
                        site_freq ++ ;
                    }
                }
                for ( int l = 0 ; l < population.at(i).chr2.at(g).protein.size() ; l ++ ) {
                    if ( population.at(i).chr2.at(g).protein.at(l) == selection.at(n) ) {
                        site_freq ++ ;
                    }
                }
            }
            site_freq /= options.cassette_size * 2 ;
            cout << "\t" << site_freq ;
        }
        cout << endl ;
    }
    
    cout << "neutral_sites" ;
    for ( int s = 0 ; s < neutral.size() ; s ++ ) {
        cout << "\t" << neutral.at(s) ;
    }
    cout << endl ;
    
    for ( int i = 0 ; i < options.sample_size ; i ++ ) {
        cout << "neutral\t" << i ;
        for ( int n = 0 ; n < neutral.size() ; n ++ ) {
            float site_freq = 0 ;
            for ( int g = 0 ; g < population.at(i).chr1.size() ; g ++ ) {
                for ( int l = 0 ; l < population.at(i).chr1.at(g).protein.size() ; l ++ ) {
                    if ( population.at(i).chr1.at(g).protein.at(l) == selection.at(n) ) {
                        site_freq ++ ;
                    }
                }
                for ( int l = 0 ; l < population.at(i).chr2.at(g).protein.size() ; l ++ ) {
                    if ( population.at(i).chr2.at(g).protein.at(l) == selection.at(n) ) {
                        site_freq ++ ;
                    }
                }
            }
            site_freq /= options.cassette_size * 2 ;
            cout << "\t" << site_freq ;
        }
        cout << endl ;
    }
}

int main ( int argc, char **argv ) {

	cmd_line options ; 
	options.read_cmd_line( argc, argv ) ;
    
    vector<int> selection ;
    read_mutation_file( selection, options.mutation_file ) ;
    vector<int> neutral ;
    find_neutral_sites( selection, neutral, options.seq_length ) ;
    
	vector<individual> population ;
    vector<individual> new_population ;
    initialize_population( population, options.pop_size, options.cassette_size ) ;
    new_population = population ;
    
    mt19937_64 generator ;           //// prng generator //// will be passed by reference to all subfunctions
    
    for ( int g = 0 ; g < options.generations; g ++ ) {
        
        //// add mutations to individuals
        mutate_population( population, options, generator ) ;
        
        //// compute and scale fitness for population
        vector<float> fitness ;
        compute_fitness( population, selection, fitness ) ;
        scale_fitness( fitness, options.selection_scale ) ;
        
        //// mate population to create next generation
        mate_population( population, new_population, fitness, generator, options ) ;
        population.swap( new_population ) ;
        
        if ( g % options.stats_freq == 0 ) {
            print_stats( population, selection, neutral, options, g ) ;
        }
    }
    print_final_stats( population, selection, neutral, options ) ;
}
